# Supplementary material for: Multidimensional Frailty and Vaccinations in Older People: A Cross-Sectional Study
Source: Vaccines (Basel). 2022 Apr 3;10(4):555. doi: 10.3390/vaccines10040555 (PMC9028390; doi:10.3390/vaccines10040555)
Supplement: Supplementary file 1 [file vaccines-10-00555-s001.zip]

Archive with 1 entries (1 files):
- vaccines-1625606-supplementary.pdf
